# Supplementary material for: Smart TPE Materials Based on Recycled Rubber Shred
Source: Materials (Basel). 2021 Oct 20;14(21):6237. doi: 10.3390/ma14216237 (PMC8584332; doi:10.3390/ma14216237)
Supplement: Supplementary file 1 [file materials-14-06237-s001.zip]

Archive with 1 entries (1 files):
- materials-1414423-supplementary.pdf
